# Supplementary material for: p90RSK pathway inhibition synergizes with cisplatin in TMEM16A overexpressing head and neck cancer
Source: BMC Cancer. 2024 Feb 19;24:233. doi: 10.1186/s12885-024-11892-9 (PMC10875868; doi:10.1186/s12885-024-11892-9)
Supplement: Supplementary file 2 — Supplementary Material 2 [file 12885_2024_11892_MOESM2_ESM.xlsx]

## Sheet: Sheet1
						GR50 [µM]
	COMPOUND	Class	Target	Process	Pathway_association	HN30	HN30R8
	Plicamycin	Cytotoxic agent	RNA	RNA synthesis inhibitor	DNA maintenance~Repair~Apoptosis	-6.68845	-6.49691
	Omacetaxine mepesuccinate	Cytotoxic agent	Protein synthesis	Protein homeostasis	DNA maintenance~Repair~Apoptosis	-7.65482	-7.62082
	ABT-737	Cytotoxic agent	Multi-BCL	Targeted modulator of apoptosis	DNA maintenance~Repair~Apoptosis	-5.50067	-5.52456
	Clofarabine	Cytotoxic agent	Ribonucleotide reductase	DNA synthesis inhibitor	DNA maintenance~Repair~Apoptosis	-7.10507	-7.11186
	OBATOCLAX	Cytotoxic agent	BCL-2	Targeted modulator of apoptosis	DNA maintenance~Repair~Apoptosis	-6.67848	-6.76957
	NVP LAQ824	Epigenetic regulator	Pan-HDAC	Nuclear/cytoplasmic protein deacetylation	Reader-Writer-Eraser of K-ac	-7.66459	-7.46948
	TRICHOSTATIN A	Epigenetic regulator	Pan-HDAC	Nuclear/cytoplasmic protein deacetylation	Reader-Writer-Eraser of K-ac	-6.63873	-6.48512
	LBH-589	Epigenetic regulator	Pan-HDAC	Nuclear/cytoplasmic protein deacetylation	Reader-Writer-Eraser of K-ac	-7.9763	-7.80305
	MGCD0103	Epigenetic regulator	HDAC1	Nuclear protein deacetylation	Reader-Writer-Eraser of K-ac	-6.22257	-6.08161
	PCI-24781	Epigenetic regulator	Pan-HDAC	Nuclear/cytoplasmic protein deacetylation	Reader-Writer-Eraser of K-ac	-6.49844	-5.99097
	Vorinostat	Epigenetic regulator	Pan-HDAC	Nuclear/cytoplasmic protein deacetylation	Reader-Writer-Eraser of K-ac	-5.67991	-5.4463
	JNJ-26481585	Epigenetic regulator	HDAC1	Nuclear protein deacetylation	Reader-Writer-Eraser of K-ac	-8.06202	-7.98009
	PXD101	Epigenetic regulator	Pan-HDAC	Nuclear/cytoplasmic protein deacetylation	Reader-Writer-Eraser of K-ac	-6.14743	-5.83905
	Decitabine	Epigenetic regulator	DNA methyltransferase	DNA methylation writer	Reader-Writer-Eraser of DNA-me	-6.76104	-6.63389
	MS-275	Epigenetic regulator	HDAC1	Nuclear protein deacetylation	Reader-Writer-Eraser of K-ac	-5.55985	-5.68907
	Floxuridine	Genotoxic agent	DNA	DNA synthesis inhibitor	DNA maintenance~Repair~Apoptosis	-5.60737	-5.73541
	Topotecan hydrochloride	Genotoxic agent	TOPO	DNA Damage	DNA maintenance~Repair~Apoptosis	-7.14544	-6.77913
	Cytarabine hydrochloride	Genotoxic agent	DNA	DNA synthesis inhibitor	DNA maintenance~Repair~Apoptosis	-5.41761	-5.6747
	Valrubicin	Genotoxic agent	TOPO	DNA Damage	DNA maintenance~Repair~Apoptosis	-6.98649	-7.18346
	Chlorambucil	Genotoxic agent	DNA	DNA adducts	DNA maintenance~Repair~Apoptosis	-6.39434	-6.14983
	Epirubicin hydrochloride	Genotoxic agent	DNA	DNA synthesis inhibitor	DNA maintenance~Repair~Apoptosis	-7.39204	-7.38516
	Idarubicin hydrochloride	Genotoxic agent	TOPO	DNA Damage	DNA maintenance~Repair~Apoptosis	-6.34198	-6.34417
	Teniposide	Genotoxic agent	TOPO	DNA Damage	DNA maintenance~Repair~Apoptosis	-7.25731	-7.10944
	Gemcitabine hydrochloride	Genotoxic agent	DNA	DNA synthesis inhibitor	DNA maintenance~Repair~Apoptosis	-6.3954	-6.60787
	Daunorubicin hydrochloride	Genotoxic agent	DNA	DNA synthesis inhibitor	DNA maintenance~Repair~Apoptosis	-7.34309	-7.44764
	Bleomycin sulfate	Genotoxic agent	UT-SCC-19A	DNA Damage	DNA maintenance~Repair~Apoptosis	-6.52718	-6.59809
	Etoposide	Genotoxic agent	TOPO	DNA Damage	DNA maintenance~Repair~Apoptosis	-6.34459	-6.29565
	Thioguanine	Genotoxic agent	DNA	DNA synthesis inhibitor	DNA maintenance~Repair~Apoptosis	-5.85611	-5.58727
	Fludarabine phosphate	Genotoxic agent	DNA	DNA synthesis inhibitor	DNA maintenance~Repair~Apoptosis	-6.81637	-7.04357
	Doxorubicin hydrochloride	Genotoxic agent	TOPO	DNA Damage	DNA maintenance~Repair~Apoptosis	-7.55804	-7.33894
	Irinotecan hydrochloride	Genotoxic agent	TOPO	DNA Damage	DNA maintenance~Repair~Apoptosis	-5.62291	-5.35895
	17-AAG	Proteotoxic agent	HSP90	Protein folding and repair	DNA maintenance~Repair~Apoptosis	-7.04959	-7.23691
	ELESCLOMOL	Proteotoxic agent	HSP70	Protein folding and repair	DNA maintenance~Repair~Apoptosis	-7.85237	-7.72478
	BORTEZOMIB	Proteotoxic agent	Proteasome	Proteasome	DNA maintenance~Repair~Apoptosis	-8.51194	-8.63298
	NVP AUY922	Proteotoxic agent	HSP90	Protein folding and repair	DNA maintenance~Repair~Apoptosis	-8.00139	-7.59919
	Carfilzomib	Proteotoxic agent	Proteasome	Proteasome	DNA maintenance~Repair~Apoptosis	-8.30404	-6.92435
	GELDENAMYCIN	Proteotoxic agent	HSP90	Protein folding and repair	DNA maintenance~Repair~Apoptosis	-5.89787	-5.1502
	17-DMAG	Proteotoxic agent	HSP90	Protein folding and repair	DNA maintenance~Repair~Apoptosis	-7.82884	-7.57668
	BMS-536924	Targeted kinase inhibitor	IGFR	RTK Inhibitor	PI3K/AKT/mTOR~MAPK	-5.47703	-5.86632
	BIBW2992	Targeted kinase inhibitor	EGFR	RTK inhibitor	PI3K/AKT/mTOR~MAPK	-6.21162	-6.84604
	RDEA119	Targeted kinase inhibitor	MEK	S/T kinase inhibitor	MAPK	-6.49402	-6.49739
	AZD 6244	Targeted kinase inhibitor	MEK	S/T kinase inhibitor	MAPK	-6.0322	-5.80288
	Sirolimus	Targeted kinase inhibitor	mTOR	S/T kinase inhibitor	PI3K/AKT/mTOR	-7.13856	-8.46812
	Afatinib	Targeted kinase inhibitor	EGFR	RTK inhibitor	PI3K/AKT/mTOR~MAPK	-6.33713	-7.13021
	PD 0325901	Targeted kinase inhibitor	MEK	S/T kinase inhibitor	MAPK	-7.36111	-7.49187
	CANERTINIB	Targeted kinase inhibitor	EGFR	RTK Inhibitor	PI3K/AKT/mTOR~MAPK	-5.94371	-6.06205
	PI-103	Targeted kinase inhibitor	PI3K/p110	S/T kinase inhibitor	PI3K/AKT/mTOR	-5.45939	-5.33197
	NVP TAE684	Targeted kinase inhibitor	ALK	RTK Inhibitor	JAK/STAT	-6.29614	-6.62392
	PD 180970	Targeted kinase inhibitor	Bcr-Abl	RTK inhibitor	PI3K/AKT/mTOR~MAPK	-6.24668	-5.20563
	PKC412	Targeted kinase inhibitor	PKC	S/T kinase inhibitor	PLC/PKC/DAG	-6.48603	-6.5327
	PIK 75	Targeted kinase inhibitor	PI3K/p110	S/T kinase inhibitor	PI3K/AKT/mTOR	-7.10149	-7.47332
	Erlotinib hydrochloride	Targeted kinase inhibitor	EGFR	RTK Inhibitor	PI3K/AKT/mTOR~MAPK	-6.46475	-6.73916
	Trametinib	Targeted kinase inhibitor	MEK	S/T kinase inhibitor	MAPK	-6.98779	-6.91141
	TRICIRIBINE	Targeted kinase inhibitor	AKT	S/T kinase inhibitor	PI3K/AKT/mTOR	-5.62957	-6.5188
	AZD1152-HQPA	Targeted kinase inhibitor	AURK	Check point or mitotic inhibitor	Cell cycle~mitotic progression	-7.5157	-7.5429
	LESTAURTINIB	Targeted kinase inhibitor	Multi-RTK	RTK Inhibitor	Multi-pathway inhibition	-6.57899	-6.79606
	AZD 0530	Targeted kinase inhibitor	Src/Abl	TK inhibitor		-5.83856	-5.82331
	LY 333531	Targeted kinase inhibitor	PKC	S/T kinase inhibitor	PLC/PKC/DAG	-5.76217	-5.57555
	GW 843682X	Targeted kinase inhibitor	PLK	Check point or mitotic inhibitor	Cell cycle~mitotic progression	-6.95404	-5.74435
	ZM447439	Targeted kinase inhibitor	AURK	Check point or mitotic inhibitor	Cell cycle~mitotic progression	-5.6084	-5.44038
	Ponatinib	Targeted kinase inhibitor	Multi-RTK	RTK Inhibitor	Multi-pathway inhibition	-6.19554	-6.02704
	Pp121	Targeted kinase inhibitor	PDGFR	RTK Inhibitor	PI3K/AKT/mTOR~MAPK	-6.04791	-6.09891
	CI 1040	Targeted kinase inhibitor	MEK	S/T kinase inhibitor	MAPK	-6.16886	-5.51405
	PD 153035	Targeted kinase inhibitor	EGFR	RTK Inhibitor	PI3K/AKT/mTOR~MAPK	-5.36121	-5.60829
	ERLOTINIB	Targeted kinase inhibitor	EGFR	RTK Inhibitor	PI3K/AKT/mTOR~MAPK	-5.71437	-5.95836
	Sunitinib	Targeted kinase inhibitor	Multi-RTK	RTK Inhibitor	Multi-pathway inhibition	-5.71765	-5.58362
	Everolimus	Targeted kinase inhibitor	mTOR	S/T kinase inhibitor	PI3K/AKT/mTOR	-6.70053	-6.47228
	BMS-599626	Targeted kinase inhibitor	HER2	RTK Inhibitor	PI3K/AKT/mTOR~MAPK	-5.45415	-5.35249
	BOSUTINIB	Targeted kinase inhibitor	Multi-RTK	RTK Inhibitor	Multi-pathway inhibition	-6.16576	-5.99993
	Crizotinib	Targeted kinase inhibitor	MET	RTK inhibitor	PI3K/AKT/mTOR~MAPK~JAK/STAT~RAS	-6.25983	-6.04897
	BX 795	Targeted kinase inhibitor	PDK-1	S/T kinase inhibitor	PI3K/Akt/mTOR	-5.92205	-5.41496
	BEZ 235	Targeted kinase inhibitor	pan-PI3K/mTOR	S/T kinase inhibitor	PI3K/AKT/mTOR	-5.37549	-5.44222
	LAPATINIB	Targeted kinase inhibitor	EGFR	RTK Inhibitor	PI3K/AKT/mTOR~MAPK	-5.56529	-5.43594
	Gefitinib	Targeted kinase inhibitor	EGFR	RTK Inhibitor	PI3K/AKT/mTOR~MAPK	-5.77737	-5.62246
	CHIR 258	Targeted kinase inhibitor	KIT	RTK inhibitor	PI3K/AKT/mTOR~MAPK	-5.7122	-5.71447
	GDC 0941	Targeted kinase inhibitor	PI3K/p110	S/T kinase inhibitor	PI3K/AKT/mTOR	-6.34365	-6.10259
	SU 11274	Targeted kinase inhibitor	MET	RTK Inhibitor	PI3K/AKT/mTOR~MAPK~JAK/STAT~RAS	-5.5044	-5.508
	PF-2341066	Targeted kinase inhibitor	MET	RTK Inhibitor	PI3K/AKT/mTOR~MAPK~JAK/STAT~RAS	-6.06355	-5.962
	TOZASERTIB	Targeted kinase inhibitor	AURK	Check point or mitotic inhibitor	Cell cycle~mitotic progression	-7.65933	-7.54215
	CHIR 98014	Targeted kinase inhibitor	GSK-3	S/T kinase inhibitor	Wnt/B-catenin	-5.79625	-5.52733
	AXITINIB	Targeted kinase inhibitor	VEGFR	RTK Inhibitor	PI3K/AKT/mTOR~MAPK	-5.85195	-5.68807
	AZD 7762	Targeted kinase inhibitor	Chk1	Check point or mitotic inhibitor	Cell cycle~mitotic progression	-6.7594	-6.20896
	DASATINIB	Targeted kinase inhibitor	Bcr-Abl	RTK Inhibitor	PI3K/AKT/mTOR~MAPK	-7.09615	-6.91054
	MK-2206	Targeted kinase inhibitor	AKT	S/T kinase inhibitor	PI3K/AKT/mTOR	-5.84073	-5.77179
	Paclitaxel	Microtubule poisons	Tubulin/micotubules	Check point or mitotic inhibitor	Cell cycle~mitotic progression	-8.57418	-8.74813
	Vinorelbine tartrate	Microtubule poisons	Tubulin/micotubules	Check point or mitotic inhibitor	Cell cycle~mitotic progression	-7.5526	-7.39064
	STF-62247	Others	Autophagy	Autophagy activator	Autophagy	-5.96163	-5.71576
	AG014699	Transcription factor modulation	PPAR	PPAR inhibitor	Peroxisome biogenesis singaling cascades	-5.57194	-5.0077
	Supplemental Table 2. GR50 values in HN30 and HN30-R8 cells screened with 88 drugs from NCI AOD 5 drug set.
